# Supplementary material for: Investigations on the interplays between Schistosoma mansoni, praziquantel and the gut microbiome
Source: Parasit Vectors. 2018 Mar 12;11:168. doi: 10.1186/s13071-018-2739-2 (PMC5848565; doi:10.1186/s13071-018-2739-2)
Supplement: Supplementary file 1 — Table S1. Additional information about the children included in this study. (XLSX 12 kb) [file 13071_2018_2739_MOESM1_ESM.xlsx]

## Sheet: Tabelle1
School-aged children
ID	AGE (months)	Weight (kg)	Height (cm)	Body-mass Index	Haemoblobin (g/dl)	Baseline egg count (pre-treatment)	Follow-up egg count (3wks)
8	72	20	120	18.2574	11.6	768	0
14	60	16	109	15.3252	9.6	1710	744
17	60	15.3	108	14.7224	10.5	474	72
20	60	16.1	107	15.5645	10.5	408	30
32	84	23.1	127	20.4979	10.4	2280	0
46	72	17.5	111	16.6103	9.4	444	1116
47	84	19.5	119	17.8756	10.5	444	54
49	72	22.7	125	20.3035	10.8	126	36
57	132	32	143	26.7597	12	198	0
151	96	19.1	117	17.658	12	132	84
177	156	38.7	150	31.5984	10.1	156	96
204	132	39.6	151	32.226	13.1	2286	0
Pre-schoolers
ID	AGE (months)	Weight (kg)	Height (cm)	Body-mass Index	Haemoblobin (g/dl)	Baseline egg count (pre-treatment)	Follow-up egg count (3wks)
228	48	13.1	95	14.52	11.7	120	0
261	48	12.5	95	13.85	11.2	42	6
337	48	11.9	97	12.65	10.3	156	0
608	60	22.3	103	21.02	12.3	24	12
684	60	13.1	94	14.83	12.3	276	0
808	60	16.3	104	15.07	11.9	828	0
809	60	16.6	105	15.06	10.5	204	0
871	36	12.3	98	12.81	13.3	132	18
888	36	12.3	88	15.88	8	144	12
244	60	9.6	68	20.76	9.8	246	432
285	36	11.8	84	16.72	10.3	120	12
290	48	13.5	94	15.28	10.7	378	150
490	27	12.9	90	15.93	9.3	6	18
611	60	17.2	104	15.9	10.2	42	18
619	60	17	104	15.72	10.4	84	18
630	60	16.4	105	14.88	10.2	270	174
Table S1. Additional information about the children included in this study.
