# Supplementary material for: Investigations on the interplays between Schistosoma mansoni, praziquantel and the gut microbiome
Source: Parasit Vectors. 2018 Mar 12;11:168. doi: 10.1186/s13071-018-2739-2 (PMC5848565; doi:10.1186/s13071-018-2739-2)
Supplement: Supplementary file 2 — Table S2. Barcodes and DNA concentrations. Summary table showing the pooling barcodes and pre-sequencing DNA concentrations. (XLSX 10 kb) [file 13071_2018_2739_MOESM2_ESM.xlsx]

## Sheet: Sheet1
96 RXN
		1	2	3	4	5	6	7	8	9	10	11	12
	Index	N701	N702	N703	N704	N705	N706	N707	N708	N709	N710	N711	N712
A	S517	1A	1B	2A	2B	2C	3A	3B	3C	4A	4B	4C	5A
B	S502	5B	5C	6A	6B	6C	7A	7B	7C	8A	8B	8C	9A
C	S503	9B	9C	10A	10B	10C	11A	11B	11C	12A	12B	13A	13B
D	S504	14A	14B	15A	15B	16A	16B	16C	17A	17B	17C	18A	18B
A	S505	18C	19A	19B	19C	20A	20B	20C	21A	21B	21C	22A	22B
B	S506	22C	23A	23B	23C	24A	24B	24C	25A	25B	26A	26B	26C
C	S507	27A	27B	27C	28A	28B	28C	29A	29B	29C	30A	30B	30C
D	S508	31A	31B	31C	32A	32B	32C	33A	33B	33C	34A	34B	34C
Measured with Qbit 3.0 and 2ul of DNA
[ng/ul]
		1	2	3	4	5	6	7	8	9	10	11	12
	Index	N701	N702	N703	N704	N705	N706	N707	N708	N709	N710	N711	N712
A	S517	-	-	3.92	27.7	22.7	4.33	21.3	32.8	18.7	29.4	15.7	2.42
B	S502	25.5	22.8	5.05	31.34	20.7	5.21	26.6	13.7	15.8	19.8	27.4	0.753
C	S503	26.9	23.9	23.2	30.6	22.8	11.2	22.4	1.2	1.28	2.74	8.97	3.98
D	S504	2.41	13.4	9.75	21.9	4.93	19.2	26.2	1.3	23.3	12	18.7	19.6
A	S505	1.64	7.33	23.8	33	0.65	4.09	3.35	3.69	28.7	4.04	7.79	10.5
B	S506	26.7	19.9	25	24.7	4.17	3.53	2.87	3.44	18.4	8.93	6.61	11.2
C	S507	8.04	14.4	12.7	0.945	21.2	2.31	2.04	20.1	1.52	12.4	14.4	20.7
D	S508	0.57	2.11	2.48	28.4	1.49	19.1	6.34	34.4	3.89	5.72	25.9	6.05
Table S2. Barcodes and DNA concentrations. Summary table showing the pooling barcodes and pre-sequencing DNA concentrations.
